# Supplementary material for: 6-Methyl­nicotinic acid
Source: Acta Crystallogr Sect E Struct Rep Online. 2011 Aug 17;67(Pt 9):o2345. doi: 10.1107/S1600536811031837 (PMC3200684; doi:10.1107/S1600536811031837)
Supplement: Supplementary file 1 [file e-67-o2345-sup1.cif]

##############################################################################
#                                                                            #
# This CIF contains the data in a paper accepted for publication in          #
# Acta Crystallographica Section E. It conforms to the requirements of       #
# Notes for Authors for Acta Crystallographica Section E, and has been       #
# peer reviewed under the auspices of the IUCr Commission on Journals.       #
#                                                                            #
# Full details of the Crystallographic Information File format               #
# are given in the paper "The Crystallographic Information File (CIF):       #
# a New Standard Archive File for Crystallography" by S. R. Hall, F. H.      #
# Allen and I. D. Brown [Acta Cryst. (1991), A47, 655-685].                  #
#                                                                            #
# The current version of the core CIF dictionary is obtainable from          #
# ftp://ftp.iucr.org/pub/cif_core.dic.                                       #
#                                                                            #
# Software is freely available for graphical display of the structure(s)     #
# in this CIF. For information consult the CIF software page                 #
# http://www.iucr.org/resources/cif/software.                                #
#                                                                            #
# This file may be used for bona fide research purposes within the           #
# scientific community so long as proper attribution is given to the journal # 
# article from which it was obtained.                                        #
#                                                                            #
##############################################################################
data_I
_audit_creation_method     SHELXL-97
_chemical_name_systematic
;
6-Methylnicotinic acid
;
_chemical_name_common     ?
_chemical_formula_moiety     'C7 H7 N O2'
_chemical_formula_sum     'C7 H7 N O2'
_chemical_formula_iupac     'C7 H7 N O2'
_chemical_formula_weight     137.14
_chemical_melting_point     ?
_symmetry_cell_setting     monoclinic
_symmetry_space_group_name_H-M     'P 21'
_symmetry_space_group_name_Hall     'P 2yb'
loop_
    _symmetry_equiv_pos_as_xyz
    'x, y, z'
    '-x, y+1/2, -z'
_cell_length_a     3.8788(8)
_cell_length_b     13.634(3)
_cell_length_c     6.1094(12)
_cell_angle_alpha     90.00
_cell_angle_beta     90.51(3)
_cell_angle_gamma     90.00
_cell_volume     323.07(12)
_cell_formula_units_Z     2
_cell_measurement_reflns_used     764
_cell_measurement_theta_min     3.33
_cell_measurement_theta_max     27.48
_cell_measurement_temperature     293(2)
_exptl_crystal_description     prism
_exptl_crystal_colour     colorless
_exptl_crystal_size_max     0.20
_exptl_crystal_size_mid     0.20
_exptl_crystal_size_min     0.20
_exptl_crystal_density_diffrn     1.410
_exptl_crystal_density_meas     ?
_exptl_crystal_density_method     'not measured'
_exptl_crystal_F_000     144
_exptl_absorpt_coefficient_mu     0.105
_exptl_absorpt_correction_type     none
_exptl_absorpt_process_details     ?
_exptl_absorpt_correction_T_min     ?
_exptl_absorpt_correction_T_max     ?
_exptl_special_details
;
;
_diffrn_ambient_temperature     293(2)
_diffrn_radiation_type     MoK\a
_diffrn_radiation_wavelength     0.71073
_diffrn_radiation_source     'fine-focus sealed tube'
_diffrn_radiation_monochromator     graphite
_diffrn_measurement_device_type     'Rigaku SCXmini'
_diffrn_measurement_method     'CCD_Profile_fitting'
_diffrn_detector_area_resol_mean     13.6612
_diffrn_reflns_number     3358
_diffrn_reflns_av_R_equivalents     0.0586
_diffrn_reflns_av_sigmaI/netI     0.0861
_diffrn_reflns_theta_min     3.33
_diffrn_reflns_theta_max     27.48
_diffrn_reflns_theta_full     27.48
_diffrn_measured_fraction_theta_max     0.997
_diffrn_measured_fraction_theta_full     0.997
_diffrn_reflns_limit_h_min     -5
_diffrn_reflns_limit_h_max     4
_diffrn_reflns_limit_k_min     -17
_diffrn_reflns_limit_k_max     17
_diffrn_reflns_limit_l_min     -7
_diffrn_reflns_limit_l_max     7
_diffrn_standards_number     ?
_diffrn_standards_interval_count     ?
_diffrn_standards_interval_time     ?
_diffrn_standards_decay_%     ?
_refine_special_details
;
Refinement of <i>F</i>^2^ against ALL reflections. The weighted <i>R</i>-factor
<i>wR</i> and goodness of fit <i>S</i> are based on <i>F</i>^2^, conventional
<i>R</i>-factors <i>R</i> are based on <i>F</i>, with <i>F</i> set to zero for
negative <i>F</i>^2^. The threshold expression of <i>F</i>^2^ >
\s(<i>F</i>^2^) is used only for calculating <i>R</i>-factors(gt) <i>etc</i>.
and is not relevant to the choice of reflections for refinement.
<i>R</i>-factors based on <i>F</i>^2^ are statistically about twice as large
as those based on <i>F</i>, and <i>R</i>- factors based on ALL data will be
even larger.
;
_reflns_number_total     763
_reflns_number_gt     634
_reflns_threshold_expression     I>2\s(I)
_refine_ls_structure_factor_coef     Fsqd
_refine_ls_matrix_type     full
_refine_ls_R_factor_all     0.0596
_refine_ls_R_factor_gt     0.0487
_refine_ls_wR_factor_gt     0.1177
_refine_ls_wR_factor_ref     0.1255
_refine_ls_goodness_of_fit_ref     1.047
_refine_ls_restrained_S_all     1.046
_refine_ls_number_reflns     763
_refine_ls_number_parameters     92
_refine_ls_number_restraints     1
_refine_ls_hydrogen_treatment     constr
_refine_ls_weighting_scheme     calc
_refine_ls_weighting_details
         'calc w=1/[\s^2^(Fo^2^)+(0.0712P)^2^+0.0005P] where P=(Fo^2^+2Fc^2^)/3'
_atom_sites_solution_hydrogens     geom
_atom_sites_solution_primary     direct
_atom_sites_solution_secondary     difmap
_refine_ls_shift/su_max     0.000
_refine_ls_shift/su_mean     0.000
_refine_diff_density_max     0.249
_refine_diff_density_min     -0.155
_refine_ls_extinction_method     none
_refine_ls_extinction_coef     ?
loop_
    _atom_type_symbol
    _atom_type_description
    _atom_type_scat_dispersion_real
    _atom_type_scat_dispersion_imag
    _atom_type_scat_source
    'C' 'C' 0.0033 0.0016
                         'International Tables Vol C Tables 4.2.6.8 and 6.1.1.4'
    'H' 'H' 0.0000 0.0000
                         'International Tables Vol C Tables 4.2.6.8 and 6.1.1.4'
    'N' 'N' 0.0061 0.0033
                         'International Tables Vol C Tables 4.2.6.8 and 6.1.1.4'
    'O' 'O' 0.0106 0.0060
                         'International Tables Vol C Tables 4.2.6.8 and 6.1.1.4'
_computing_data_collection     'CrystalClear (Rigaku, 2005)'
_computing_cell_refinement     'CrystalClear (Rigaku, 2005)'
_computing_data_reduction     'CrystalClear (Rigaku, 2005)'
_computing_structure_solution     'SHELXS97 (Sheldrick, 2008)'
_computing_structure_refinement     'SHELXL97 (Sheldrick, 2008)'
_computing_molecular_graphics     'DIAMOND (Brandenburg & Putz, 2005)'
_computing_publication_material     'SHELXL97 (Sheldrick, 2008)'
loop_
    _atom_site_type_symbol
    _atom_site_label
    _atom_site_fract_x
    _atom_site_fract_y
    _atom_site_fract_z
    _atom_site_U_iso_or_equiv
    _atom_site_adp_type
    _atom_site_calc_flag
    _atom_site_refinement_flags
    _atom_site_occupancy
    _atom_site_symmetry_multiplicity
    _atom_site_disorder_assembly
    _atom_site_disorder_group
    O O1 0.0195(8) 0.40438(18) 0.9514(4) 0.0631(8) Uani d . 1 1 . .
    H H1 -0.0573 0.3629 1.0349 0.095 Uiso calc R 1 1 . .
    O O2 -0.1535(7) 0.50696(18) 1.2089(4) 0.0675(8) Uani d . 1 1 . .
    C C1 -0.0216(7) 0.4918(2) 1.0367(5) 0.0440(7) Uani d . 1 1 . .
    C C2 0.4505(10) 0.8121(3) 0.5202(7) 0.0574(9) Uani d . 1 1 . .
    H H2A 0.5640 0.8578 0.6162 0.086 Uiso calc R 1 1 . .
    H H2B 0.2546 0.8431 0.4526 0.086 Uiso calc R 1 1 . .
    H H2C 0.6080 0.7911 0.4092 0.086 Uiso calc R 1 1 . .
    C C3 0.2600(8) 0.5539(3) 0.6920(6) 0.0465(8) Uani d . 1 1 . .
    H H3A 0.2823 0.4902 0.6394 0.056 Uiso calc R 1 1 . .
    C C4 0.3724(8) 0.6311(3) 0.5713(5) 0.0482(8) Uani d . 1 1 . .
    H H4A 0.4753 0.6202 0.4366 0.058 Uiso calc R 1 1 . .
    C C5 0.3345(9) 0.7257(3) 0.6479(5) 0.0423(7) Uani d . 1 1 . .
    C C6 0.0802(8) 0.6670(2) 0.9593(5) 0.0439(8) Uani d . 1 1 . .
    H H6A -0.0207 0.6796 1.0940 0.053 Uiso calc R 1 1 . .
    N N1 0.1857(8) 0.74310(17) 0.8408(4) 0.0453(7) Uani d . 1 1 . .
    C C7 0.1119(9) 0.5709(2) 0.8942(5) 0.0395(7) Uani d . 1 1 . .
loop_
    _atom_site_aniso_label
    _atom_site_aniso_U_11
    _atom_site_aniso_U_22
    _atom_site_aniso_U_33
    _atom_site_aniso_U_12
    _atom_site_aniso_U_13
    _atom_site_aniso_U_23
    O1 0.1000(19) 0.0295(13) 0.0602(16) -0.0059(12) 0.0191(14) 0.0014(11)
    O2 0.107(2) 0.0408(16) 0.0551(13) -0.0023(14) 0.0297(14) -0.0016(11)
    C1 0.0556(18) 0.0312(16) 0.0452(16) -0.0007(15) 0.0018(14) 0.0039(14)
    C2 0.063(2) 0.048(2) 0.0615(19) -0.0032(17) 0.0127(17) 0.0114(17)
    C3 0.054(2) 0.0369(18) 0.0483(15) 0.0028(14) 0.0021(14) -0.0069(14)
    C4 0.0549(17) 0.047(2) 0.0432(16) 0.0036(15) 0.0089(13) -0.0069(15)
    C5 0.0446(16) 0.0364(17) 0.0460(16) 0.0002(14) 0.0013(13) 0.0022(14)
    C6 0.0542(19) 0.0347(18) 0.0431(16) 0.0006(14) 0.0076(15) 0.0002(13)
    N1 0.0578(16) 0.0310(16) 0.0472(14) 0.0019(12) 0.0085(13) -0.0009(10)
    C7 0.0437(16) 0.0338(17) 0.0409(15) 0.0005(11) -0.0005(13) 0.0026(11)
_geom_special_details
;
 All esds (except the esd in the dihedral angle between two l.s. planes)
 are estimated using the full covariance matrix.  The cell esds are taken
 into account individually in the estimation of esds in distances, angles
 and torsion angles; correlations between esds in cell parameters are only
 used when they are defined by crystal symmetry.  An approximate (isotropic)
 treatment of cell esds is used for estimating esds involving l.s. planes.
;
loop_
    _geom_bond_atom_site_label_1
    _geom_bond_atom_site_label_2
    _geom_bond_site_symmetry_2
    _geom_bond_distance
    _geom_bond_publ_flag
    O1 C1 . 1.311(4) ?
    O1 H1 . 0.8200 ?
    O2 C1 . 1.192(3) ?
    C1 C7 . 1.482(4) ?
    C2 C5 . 1.485(5) ?
    C2 H2A . 0.9600 ?
    C2 H2B . 0.9600 ?
    C2 H2C . 0.9600 ?
    C3 C4 . 1.359(5) ?
    C3 C7 . 1.387(4) ?
    C3 H3A . 0.9300 ?
    C4 C5 . 1.380(5) ?
    C4 H4A . 0.9300 ?
    C5 N1 . 1.337(4) ?
    C6 N1 . 1.332(4) ?
    C6 C7 . 1.375(5) ?
    C6 H6A . 0.9300 ?
loop_
    _geom_angle_atom_site_label_1
    _geom_angle_atom_site_label_2
    _geom_angle_atom_site_label_3
    _geom_angle_site_symmetry_1
    _geom_angle_site_symmetry_3
    _geom_angle
    _geom_angle_publ_flag
    C1 O1 H1 . . 109.5 ?
    O2 C1 O1 . . 124.3(3) ?
    O2 C1 C7 . . 123.2(3) ?
    O1 C1 C7 . . 112.6(2) ?
    C5 C2 H2A . . 109.5 ?
    C5 C2 H2B . . 109.5 ?
    H2A C2 H2B . . 109.5 ?
    C5 C2 H2C . . 109.5 ?
    H2A C2 H2C . . 109.5 ?
    H2B C2 H2C . . 109.5 ?
    C4 C3 C7 . . 119.4(3) ?
    C4 C3 H3A . . 120.3 ?
    C7 C3 H3A . . 120.3 ?
    C3 C4 C5 . . 120.3(3) ?
    C3 C4 H4A . . 119.9 ?
    C5 C4 H4A . . 119.9 ?
    N1 C5 C4 . . 120.8(3) ?
    N1 C5 C2 . . 117.2(3) ?
    C4 C5 C2 . . 121.9(3) ?
    N1 C6 C7 . . 123.8(3) ?
    N1 C6 H6A . . 118.1 ?
    C7 C6 H6A . . 118.1 ?
    C6 N1 C5 . . 118.6(3) ?
    C6 C7 C3 . . 117.1(3) ?
    C6 C7 C1 . . 119.4(3) ?
    C3 C7 C1 . . 123.5(3) ?
loop_
    _geom_torsion_atom_site_label_1
    _geom_torsion_atom_site_label_2
    _geom_torsion_atom_site_label_3
    _geom_torsion_atom_site_label_4
    _geom_torsion_site_symmetry_1
    _geom_torsion_site_symmetry_2
    _geom_torsion_site_symmetry_3
    _geom_torsion_site_symmetry_4
    _geom_torsion
    _geom_torsion_publ_flag
    C7 C3 C4 C5 . . . . -1.0(4) ?
    C3 C4 C5 N1 . . . . -0.3(5) ?
    C3 C4 C5 C2 . . . . -179.4(4) ?
    C7 C6 N1 C5 . . . . -0.7(5) ?
    C4 C5 N1 C6 . . . . 1.2(5) ?
    C2 C5 N1 C6 . . . . -179.7(4) ?
    N1 C6 C7 C3 . . . . -0.6(5) ?
    N1 C6 C7 C1 . . . . -178.6(3) ?
    C4 C3 C7 C6 . . . . 1.4(4) ?
    C4 C3 C7 C1 . . . . 179.3(3) ?
    O2 C1 C7 C6 . . . . -1.0(5) ?
    O1 C1 C7 C6 . . . . 178.6(3) ?
    O2 C1 C7 C3 . . . . -178.8(3) ?
    O1 C1 C7 C3 . . . . 0.7(4) ?
loop_
    _geom_hbond_atom_site_label_D
    _geom_hbond_atom_site_label_H
    _geom_hbond_atom_site_label_A
    _geom_hbond_site_symmetry_A
    _geom_hbond_distance_DH
    _geom_hbond_distance_HA
    _geom_hbond_distance_DA
    _geom_hbond_angle_DHA
    O1 H1 N1 2_547 0.82 1.87 2.664(4) 163
    C4 H4A O2 1_654 0.93 2.54 3.350(4) 146
data_global
_journal_date_recd_electronic     2011-07-13
_journal_date_accepted     2011-08-06
_journal_name_full     'Acta Crystallographica, Section E'
_journal_year     2011
_journal_volume     67
_journal_issue      9
_journal_page_first     o2345
_journal_page_last     o2345
_journal_paper_category     QO
_journal_coeditor_code     XU5270
_publ_contact_author_name     'Mei-Ling Pan'
_publ_contact_author_address
;
Ordered Matter Science Research Center, College of Chemistry and Chemical
Engineering, Southeast UniVersity,
Nanjing 211189, People's Republic of China
;
_publ_contact_author_email     chmsunbw@seu.edu.cn
_publ_contact_author_fax     '86-25-52090614'
_publ_contact_author_phone     '86-25-52090614'
_publ_section_title
;
6-Methylnicotinic acid
;
loop_
    _publ_author_name
    _publ_author_address
    'Mei-Ling Pan'
;
Ordered Matter Science Research Center,
College of Chemistry and Chemical Engineering,
Southeast University,
Nanjing 210096, People's Republic of China
;
    'Yang-Hui Luo'
;
Ordered Matter Science Research Center,
College of Chemistry and Chemical Engineering,
Southeast University,
Nanjing 210096, People's Republic of China
;
    'Shu-Lin Mao'
;
Ordered Matter Science Research Center,
College of Chemistry and Chemical Engineering,
Southeast University,
Nanjing 210096, People's Republic of China
;
