# Supplementary material for: 6-Methyl­nicotinic acid
Source: Acta Crystallogr Sect E Struct Rep Online. 2011 Aug 17;67(Pt 9):o2345. doi: 10.1107/S1600536811031837 (PMC3200684; doi:10.1107/S1600536811031837)
Supplement: Supplementary file 2 [file e-67-o2345-Isup2.hkl]

#
# h,k,l, Fc-squared, Fo-squared, sigma(Fo-squared) and status flag
#
data_I
_shelx_title ' pml in P2(1)                New: P21'
_shelx_refln_list_code          4
_shelx_F_calc_maximum       87.98
_exptl_crystal_F_000       144.00
_reflns_d_resolution_high  0.7700
 
loop_
 _symmetry_equiv_pos_as_xyz
 'x, y, z'
 '-x, y+1/2, -z'
 
_cell_length_a     3.8788
_cell_length_b    13.6340
_cell_length_c     6.1094
_cell_angle_alpha  90.000
_cell_angle_beta   90.510
_cell_angle_gamma  90.000
 
_shelx_F_squared_multiplier     1.000
 
loop_
 _refln_index_h
 _refln_index_k
 _refln_index_l
 _refln_F_squared_calc
 _refln_F_squared_meas
 _refln_F_squared_sigma
 _refln_observed_status
   1   0   0      631.70      594.67     18.60 o
   2   0   0       21.05       18.32      1.77 o
   3   0   0        3.71        5.24      0.47 o
   4   0   0        1.04        0.98      0.58 o
   5   0   0        0.09        0.80      1.27 o
   1   1   0     1110.83     1116.36     32.70 o
   2   1   0        9.91        8.80      0.37 o
   3   1   0        9.23       10.69      0.51 o
   4   1   0        2.50        1.85      0.33 o
   5   1   0        0.28        0.34      0.93 o
   1   2   0      565.23      575.43     14.26 o
   2   2   0       70.97       75.30      3.06 o
   3   2   0        1.10        0.89      0.21 o
   4   2   0        9.25        7.05      0.63 o
   5   2   0        0.73       -0.74      1.05 o
   1   3   0      163.46      161.41      3.51 o
   2   3   0       30.69       31.89      1.35 o
   3   3   0       16.29       13.18      0.94 o
   4   3   0        4.83        4.63      0.53 o
   0   4   0      178.59      178.05      4.17 o
   1   4   0      195.90      186.97      4.46 o
   2   4   0      100.02       99.17      2.95 o
   3   4   0       26.84       28.97      1.51 o
   4   4   0        1.56        1.02      0.36 o
   1   5   0      158.89      158.79      4.04 o
   2   5   0       30.68       32.93      1.06 o
   3   5   0       26.76       28.56      1.89 o
   4   5   0        0.63        0.56      0.47 o
   0   6   0       97.84       98.12      2.71 o
   1   6   0      113.34      120.22      3.35 o
   2   6   0       56.70       60.00      1.90 o
   3   6   0        0.09       -0.16      0.23 o
   4   6   0        0.49        0.21      0.33 o
   1   7   0      148.30      155.03      4.43 o
   2   7   0       43.86       45.53      1.83 o
   3   7   0        4.49        5.22      0.46 o
   4   7   0        2.22        2.77      0.73 o
   0   8   0       97.90       88.97      4.84 o
   1   8   0       61.43       63.28      2.30 o
   2   8   0       15.70       16.94      0.87 o
   3   8   0        2.07        1.73      0.35 o
   4   8   0        0.66        0.28      0.63 o
   1   9   0       16.97       19.46      0.83 o
   2   9   0       56.01       55.27      2.52 o
   3   9   0        2.02        1.79      0.37 o
   4   9   0        0.54        1.32      0.90 o
   0  10   0       27.70       30.24      2.20 o
   1  10   0       70.04       75.13      3.07 o
   2  10   0       49.57       49.29      2.64 o
   3  10   0        3.13        2.19      0.45 o
   4  10   0        0.60       -0.41      0.75 o
   1  11   0      102.19      103.35      4.40 o
   2  11   0       40.00       43.69      2.24 o
   3  11   0        0.40        1.03      0.40 o
   0  12   0      211.72      285.90     25.36 o
   1  12   0       92.44       90.76      5.03 o
   2  12   0        8.45        8.54      0.81 o
   3  12   0        3.54        3.57      0.67 o
   1  13   0        7.19        8.29      0.79 o
   2  13   0        3.59        3.34      0.54 o
   3  13   0        1.53        0.95      0.60 o
   0  14   0        2.31        2.78      0.76 o
   1  14   0        2.34        2.26      0.48 o
   2  14   0        0.85        1.01      0.64 o
   3  14   0        4.16        3.75      1.48 o
   1  15   0        8.10        9.57      1.06 o
   2  15   0        2.85        2.64      0.65 o
   0  16   0       13.48       18.20      3.60 o
   1  16   0        0.73        1.69      0.65 o
   2  16   0        0.96        0.66      0.67 o
   1  17   0        2.78        2.85      0.82 o
  -4   0   1        0.00       -0.06      0.31 o
  -3   0   1        1.54        2.27      0.55 o
  -2   0   1        6.99        7.00      0.70 o
  -1   0   1      244.81      221.77      6.30 o
   0   0   1      369.69      322.32      5.19 o
   1   0   1     7740.86     9282.90   1184.77 o
   2   0   1      221.63      219.46      7.75 o
   3   0   1        0.00       -0.18      0.21 o
   4   0   1        1.08        1.43      0.66 o
  -4   1   1        0.63        0.27      0.32 o
  -3   1   1       21.71       23.62      0.92 o
  -2   1   1       56.92       70.62      3.12 o
  -1   1   1       54.11       50.37      1.05 o
   0   1   1      761.59      734.33     10.89 o
   1   1   1        0.48        0.25      0.16 o
   2   1   1      366.39      373.89     12.54 o
   3   1   1        0.12        0.32      0.20 o
   4   1   1        1.52        2.40      0.58 o
  -4   2   1        1.95        2.79      0.39 o
  -3   2   1       36.99       38.71      1.60 o
  -2   2   1        5.76        6.00      0.35 o
  -1   2   1      168.62      162.40      3.60 o
   0   2   1      455.73      433.38      7.26 o
   1   2   1      152.08      156.99      5.27 o
   2   2   1      163.57      157.93      4.25 o
   3   2   1       23.54       21.71      0.96 o
   4   2   1        0.05       -0.04      0.41 o
  -4   3   1        2.15        2.39      0.51 o
  -3   3   1        8.03        9.04      0.73 o
  -2   3   1       45.32       41.70      2.33 o
  -1   3   1      164.26      128.10      2.94 o
   0   3   1      261.36      254.98      4.50 o
   1   3   1        4.75        5.01      0.20 o
   2   3   1       36.69       32.68      1.39 o
   3   3   1        5.59        4.80      0.42 o
   4   3   1        2.33        3.36      0.70 o
  -4   4   1        3.40        2.35      0.46 o
  -3   4   1        0.62        1.05      0.21 o
  -2   4   1      129.08      149.16      5.79 o
  -1   4   1      495.89      456.13     12.53 o
   0   4   1      355.14      343.05      7.38 o
   1   4   1      108.55      103.35      2.45 o
   2   4   1       20.84       17.80      0.58 o
   3   4   1        6.86        5.98      0.73 o
   4   4   1        4.38        5.08      0.77 o
  -4   5   1        3.36        3.63      0.57 o
  -3   5   1        3.03        3.08      0.33 o
  -2   5   1       82.28       85.44      4.31 o
  -1   5   1      150.37      163.30      4.63 o
   0   5   1      310.02      335.32      9.60 o
   1   5   1       48.92       47.36      1.32 o
   2   5   1       34.95       37.80      2.56 o
   3   5   1        4.18        4.08      0.61 o
   4   5   1        5.44        6.67      0.89 o
  -4   6   1        2.99        3.14      0.53 o
  -3   6   1        1.84        2.25      0.33 o
  -2   6   1        6.02        6.66      0.41 o
  -1   6   1      109.34      125.85      4.48 o
   0   6   1      146.69      170.92      4.91 o
   1   6   1       48.77       56.94      1.76 o
   2   6   1       30.03       29.93      1.14 o
   3   6   1       21.11       20.63      1.73 o
   4   6   1        0.57        0.26      0.46 o
  -4   7   1       12.58       11.64      1.05 o
  -3   7   1       15.10       17.43      0.94 o
  -2   7   1       13.67       12.66      0.82 o
  -1   7   1       86.76       90.87      2.92 o
   0   7   1      301.06      367.67     12.88 o
   1   7   1        5.75        4.86      0.38 o
   2   7   1       23.02       25.71      0.98 o
   3   7   1        9.89       10.87      1.04 o
   4   7   1        1.25        1.43      0.63 o
  -4   8   1       11.31       10.94      1.10 o
  -3   8   1        6.20        6.41      0.52 o
  -2   8   1        1.29        1.49      0.27 o
  -1   8   1       39.40       42.85      1.47 o
   0   8   1       62.71       68.80      2.33 o
   1   8   1       45.00       40.29      1.68 o
   2   8   1       16.30       17.39      0.82 o
   3   8   1        2.32        2.37      0.34 o
   4   8   1        2.70        3.00      1.06 o
  -4   9   1        3.75        2.49      0.64 o
  -3   9   1        2.08        2.42      0.36 o
  -2   9   1        0.11        0.35      0.29 o
  -1   9   1       72.60       70.31      2.58 o
   0   9   1       27.99       33.85      1.22 o
   1   9   1        0.16        0.39      0.30 o
   2   9   1        4.19        4.51      0.38 o
   3   9   1       21.81       21.13      1.20 o
   4   9   1        1.58        3.27      0.89 o
  -4  10   1        2.93        1.60      0.75 o
  -3  10   1        3.38        3.66      0.80 o
  -2  10   1        2.36        2.35      0.35 o
  -1  10   1       58.31       58.32      2.36 o
   0  10   1       91.04       97.53      3.61 o
   1  10   1       12.56       10.80      0.78 o
   2  10   1       25.74       25.47      1.47 o
   3  10   1       19.39       20.16      1.24 o
   4  10   1        2.18        0.64      1.14 o
  -3  11   1        2.25        2.66      0.65 o
  -2  11   1        1.30        1.99      0.36 o
  -1  11   1       59.77       57.29      2.41 o
   0  11   1      102.31      115.94      4.70 o
   1  11   1        5.76        5.36      0.60 o
   2  11   1       45.77       44.00      2.13 o
   3  11   1       15.48       15.73      1.20 o
  -3  12   1        0.02        0.04      0.50 o
  -2  12   1        9.33        8.70      0.69 o
  -1  12   1       17.10       16.88      0.96 o
   0  12   1      115.14      121.36      9.13 o
   1  12   1      147.72      174.99     10.00 o
   2  12   1       31.61       32.50      2.15 o
   3  12   1        3.06        2.35      0.59 o
  -3  13   1        0.84        0.50      0.49 o
  -2  13   1        3.60        3.23      0.49 o
  -1  13   1        5.35        5.12      0.74 o
   0  13   1        9.23        9.95      0.87 o
   1  13   1        5.71        5.82      0.67 o
   2  13   1        5.80        4.63      0.74 o
   3  13   1        1.14        0.99      0.65 o
  -3  14   1        3.99        4.08      0.96 o
  -2  14   1       11.34        9.54      2.21 o
  -1  14   1        3.24        4.17      0.60 o
   0  14   1        1.02        1.16      0.47 o
   1  14   1        1.60        1.95      0.51 o
   2  14   1        3.33        3.60      0.75 o
   3  14   1        0.25        0.46      0.70 o
  -2  15   1        2.00        1.92      0.76 o
  -1  15   1        7.72        8.08      0.95 o
   0  15   1       11.46       14.25      2.10 o
   1  15   1        0.36        0.61      0.48 o
   2  15   1        2.63        2.89      0.75 o
  -2  16   1        8.92       10.70      1.55 o
  -1  16   1        2.05        2.24      0.62 o
   0  16   1        1.90        3.08      0.72 o
   1  16   1       10.31       11.88      1.38 o
   2  16   1        0.25        0.07      0.51 o
  -1  17   1        2.03        1.91      0.80 o
   0  17   1        0.94        0.59      0.51 o
   1  17   1        0.23        0.25      0.57 o
  -4   0   2        1.07        1.38      0.66 o
  -3   0   2        2.19        3.66      0.67 o
  -2   0   2        0.44        0.28      0.17 o
  -1   0   2        4.22        3.70      0.40 o
   0   0   2      325.23      315.88     10.32 o
   1   0   2       71.96       69.11      5.25 o
   2   0   2      981.73      987.33     78.11 o
   3   0   2       34.06       35.43      3.00 o
   4   0   2        1.06        0.85      1.17 o
  -4   1   2        0.79        1.25      0.77 o
  -3   1   2        3.66        3.30      0.29 o
  -2   1   2      133.27      134.07      5.74 o
  -1   1   2      213.19      210.54      5.69 o
   0   1   2       31.94       27.38      0.60 o
   1   1   2       78.58       75.27      2.60 o
   2   1   2        1.02        2.77      0.71 o
   3   1   2       87.96       86.94      4.63 o
   4   1   2        1.44        1.01      0.53 o
  -4   2   2        5.31        5.86      0.68 o
  -3   2   2        3.71        3.53      0.33 o
  -2   2   2      102.12      105.55      3.62 o
  -1   2   2       24.65       26.21      0.70 o
   0   2   2      106.29      113.23      2.51 o
   1   2   2       61.53       50.92      1.15 o
   2   2   2       31.74       39.40      1.90 o
   3   2   2       33.13       33.86      2.23 o
   4   2   2        6.28        6.91      0.94 o
  -4   3   2       17.07       16.84      1.93 o
  -3   3   2        3.98        4.41      0.43 o
  -2   3   2        6.37        7.60      0.83 o
  -1   3   2       38.34       39.42      1.09 o
   0   3   2      130.91      118.79      3.53 o
   1   3   2       86.83       85.69      3.56 o
   2   3   2        3.51        3.05      0.38 o
   3   3   2        4.41        4.70      0.61 o
   4   3   2        2.72        3.33      0.72 o
  -4   4   2       13.85       14.12      1.39 o
  -3   4   2       16.52       15.11      1.04 o
  -2   4   2        0.35        0.02      0.15 o
  -1   4   2      241.17      256.93      8.17 o
   0   4   2      504.23      534.86     15.47 o
   1   4   2      104.00       98.90      3.53 o
   2   4   2       26.05       23.54      1.46 o
   3   4   2        0.83        1.13      0.45 o
   4   4   2        0.15       -0.23      0.46 o
  -4   5   2        2.33        2.94      0.65 o
  -3   5   2       19.44       18.95      1.07 o
  -2   5   2       11.57       12.24      0.61 o
  -1   5   2       99.20       93.24      2.33 o
   0   5   2      177.47      199.57      5.18 o
   1   5   2      155.58      175.71      5.40 o
   2   5   2       28.10       27.94      0.94 o
   3   5   2        6.27        6.14      0.68 o
   4   5   2        0.97        1.17      0.62 o
  -4   6   2        1.55        1.35      0.43 o
  -3   6   2        8.68        9.29      1.09 o
  -2   6   2       12.62       11.23      0.77 o
  -1   6   2       29.92       30.41      2.25 o
   0   6   2      103.26      106.81      2.70 o
   1   6   2       49.57       51.10      1.60 o
   2   6   2       14.18       15.53      0.75 o
   3   6   2        3.66        4.36      0.62 o
   4   6   2        4.86        5.67      1.06 o
  -4   7   2        1.20        0.29      0.40 o
  -3   7   2       45.61       48.91      2.76 o
  -2   7   2       56.99       63.35      2.60 o
  -1   7   2       24.56       19.39      1.19 o
   0   7   2       56.01       55.15      1.98 o
   1   7   2      171.16      181.70      6.04 o
   2   7   2        3.58        3.85      0.54 o
   3   7   2        3.07        2.93      0.41 o
   4   7   2        1.80        1.66      0.83 o
  -4   8   2        8.26        6.11      0.88 o
  -3   8   2       41.40       43.65      2.31 o
  -2   8   2       22.63       21.63      1.88 o
  -1   8   2       12.19       11.02      0.52 o
   0   8   2       35.86       37.64      1.32 o
   1   8   2       13.42       14.01      0.76 o
   2   8   2        3.35        3.95      0.34 o
   3   8   2        1.69        1.31      0.37 o
   4   8   2        0.21       -0.09      0.50 o
  -4   9   2        5.69        3.93      0.89 o
  -3   9   2        6.49        5.64      0.70 o
  -2   9   2        3.38        2.86      0.32 o
  -1   9   2       12.68       13.72      0.79 o
   0   9   2       29.73       30.97      1.28 o
   1   9   2       12.90       11.70      0.65 o
   2   9   2        0.20        0.19      0.23 o
   3   9   2        0.64        0.61      0.37 o
   4   9   2        5.66        5.60      1.09 o
  -3  10   2       10.24        8.28      0.93 o
  -2  10   2       11.50        9.82      0.80 o
  -1  10   2        5.39        5.48      0.55 o
   0  10   2       29.53       31.37      1.30 o
   1  10   2       58.05       59.44      2.74 o
   2  10   2        0.88        1.38      0.32 o
   3  10   2        5.99        4.68      0.66 o
  -3  11   2        1.51        2.54      0.60 o
  -2  11   2       11.93       11.05      0.93 o
  -1  11   2        3.89        3.32      0.39 o
   0  11   2       49.44       49.43      2.18 o
   1  11   2       42.06       45.27      2.22 o
   2  11   2        8.46        7.45      0.88 o
   3  11   2       12.46       10.94      1.35 o
  -3  12   2        1.19        1.35      0.59 o
  -2  12   2        0.28        0.67      0.44 o
  -1  12   2       12.14       11.09      0.77 o
   0  12   2       20.74       18.68      1.02 o
   1  12   2       68.50       70.35      6.81 o
   2  12   2       55.60       58.02      4.37 o
   3  12   2        5.33        5.29      2.60 o
  -3  13   2        0.76        0.99      0.59 o
  -2  13   2        2.05        1.73      0.57 o
  -1  13   2        7.30        6.26      0.68 o
   0  13   2        5.19        5.22      0.54 o
   1  13   2        5.65        6.00      0.76 o
   2  13   2        7.91        8.45      1.09 o
   3  13   2        3.48        3.50      1.75 o
  -2  14   2        5.93        5.11      0.90 o
  -1  14   2       14.92       12.93      2.11 o
   0  14   2        3.92        3.15      0.56 o
   1  14   2        0.75        1.29      0.51 o
   2  14   2        0.82        0.23      0.51 o
  -2  15   2        5.39        6.80      1.21 o
  -1  15   2        2.17        2.40      0.61 o
   0  15   2        6.57        4.78      0.75 o
   1  15   2        6.07        5.38      0.84 o
   2  15   2        0.42        0.59      0.60 o
  -1  16   2       16.36       20.86      2.00 o
   0  16   2        1.53        1.86      0.67 o
   1  16   2        1.46        1.63      0.68 o
   0  17   2        5.53        5.96      1.10 o
  -4   0   3        0.01       -0.21      0.64 o
  -3   0   3        6.72        8.67      2.39 o
  -2   0   3       14.63       13.38      1.16 o
  -1   0   3        1.12        0.56      0.16 o
   0   0   3        6.28        7.18      0.37 o
   1   0   3       98.26       98.76      5.82 o
   2   0   3        4.05        4.33      0.64 o
   3   0   3      113.53      115.19     16.27 o
   4   0   3        5.53        5.69      1.40 o
  -4   1   3        8.46        8.75      1.08 o
  -3   1   3        3.18        4.59      0.74 o
  -2   1   3        9.59       10.42      0.93 o
  -1   1   3      232.76      229.62      7.67 o
   0   1   3      219.78      235.65      6.66 o
   1   1   3        2.15        1.91      0.23 o
   2   1   3        3.93        4.43      0.58 o
   3   1   3        0.44        0.82      0.51 o
   4   1   3       17.35       18.12      1.82 o
  -4   2   3        4.29        3.30      0.77 o
  -3   2   3       12.23       13.00      1.25 o
  -2   2   3        5.85        6.62      0.43 o
  -1   2   3      135.13      160.78      5.34 o
   0   2   3       31.58       33.36      2.13 o
   1   2   3       12.70       12.58      0.58 o
   2   2   3        4.25        4.53      0.82 o
   3   2   3        6.00        6.11      0.73 o
   4   2   3        6.46        7.12      1.07 o
  -4   3   3       16.38       17.09      3.07 o
  -3   3   3       62.09       74.16      5.11 o
  -2   3   3        3.80        4.02      0.46 o
  -1   3   3        3.43        4.49      0.38 o
   0   3   3       18.35       15.92      0.65 o
   1   3   3       25.64       23.26      0.74 o
   2   3   3        8.71       10.63      0.80 o
   3   3   3        1.05        1.54      0.51 o
   4   3   3        0.58        0.63      0.53 o
  -4   4   3        3.03        3.49      0.77 o
  -3   4   3       43.82       42.09      2.89 o
  -2   4   3       44.88       43.84      2.59 o
  -1   4   3        1.57        1.72      0.27 o
   0   4   3      109.74      117.78      3.43 o
   1   4   3      113.84      120.05      3.71 o
   2   4   3       14.73       11.56      1.16 o
   3   4   3        5.33        4.81      0.82 o
   4   4   3        0.28        0.53      0.51 o
  -4   5   3        0.66        1.44      0.62 o
  -3   5   3        7.83        8.30      0.69 o
  -2   5   3       74.52       70.29      2.89 o
  -1   5   3       17.77       14.90      0.79 o
   0   5   3       27.72       28.43      0.95 o
   1   5   3       61.21       56.77      2.75 o
   2   5   3       36.21       32.24      2.71 o
   3   5   3        6.01        6.71      0.78 o
   4   5   3        1.16        2.32      0.88 o
  -4   6   3        0.28        1.09      0.71 o
  -3   6   3        4.16        3.51      0.49 o
  -2   6   3       21.02       15.81      1.39 o
  -1   6   3       62.36       51.60      3.96 o
   0   6   3       31.63       31.33      0.96 o
   1   6   3       42.71       41.97      1.41 o
   2   6   3        4.64        4.36      0.32 o
   3   6   3        3.91        4.27      0.74 o
   4   6   3        0.32        0.19      0.69 o
  -4   7   3        1.71        1.58      0.76 o
  -3   7   3        0.74        0.36      0.33 o
  -2   7   3       92.51       94.69      6.42 o
  -1   7   3      104.56      106.75      4.76 o
   0   7   3       14.04       13.40      0.74 o
   1   7   3        9.82       11.01      0.52 o
   2   7   3       45.54       42.66      2.43 o
   3   7   3        1.11        2.21      0.92 o
   4   7   3        0.64        0.63      0.71 o
  -4   8   3        0.04        1.03      0.69 o
  -3   8   3       13.92       14.91      1.27 o
  -2   8   3       92.02      101.67      5.50 o
  -1   8   3       33.00       33.39      2.09 o
   0   8   3       10.44        9.99      0.45 o
   1   8   3       10.96       10.35      0.80 o
   2   8   3        1.44        1.47      0.27 o
   3   8   3        0.47        0.61      0.47 o
   4   8   3        0.07        0.45      0.66 o
  -3   9   3       10.69       11.93      1.14 o
  -2   9   3        7.89        8.62      0.79 o
  -1   9   3        4.51        3.78      0.34 o
   0   9   3       20.26       21.50      0.99 o
   1   9   3        5.71        5.09      0.39 o
   2   9   3        2.06        2.06      0.33 o
   3   9   3        0.15       -0.38      0.57 o
  -3  10   3        7.14        6.80      0.94 o
  -2  10   3       20.45       20.40      1.42 o
  -1  10   3       20.44       17.65      1.17 o
   0  10   3        8.22        9.03      0.59 o
   1  10   3        8.02        7.65      0.58 o
   2  10   3       24.04       24.44      1.85 o
   3  10   3        0.09        0.48      0.80 o
  -3  11   3        0.38        0.28      0.45 o
  -2  11   3        3.87        3.34      0.58 o
  -1  11   3       20.00       17.04      1.88 o
   0  11   3        4.05        4.59      0.46 o
   1  11   3       21.21       21.05      1.89 o
   2  11   3        8.38        8.66      0.79 o
   3  11   3        4.53        2.89      1.46 o
  -3  12   3        2.09        2.39      1.03 o
  -2  12   3        5.01        4.68      0.72 o
  -1  12   3        1.25        1.11      0.43 o
   0  12   3        5.57        4.42      0.51 o
   1  12   3       12.80       10.94      0.77 o
   2  12   3       24.58       24.02      2.47 o
   3  12   3       13.37       11.53      2.16 o
  -2  13   3        1.29        1.78      0.53 o
  -1  13   3        3.00        2.25      0.54 o
   0  13   3        8.06        7.33      0.76 o
   1  13   3        3.74        3.41      0.50 o
   2  13   3        1.36        2.07      0.75 o
  -2  14   3        0.30        1.66      0.58 o
  -1  14   3        3.74        4.70      0.86 o
   0  14   3        8.13        6.28      0.88 o
   1  14   3        1.23        1.36      0.57 o
   2  14   3        0.34        1.10      0.63 o
  -1  15   3        6.22        5.97      1.03 o
   0  15   3        1.28        1.14      0.53 o
   1  15   3        1.78        1.00      0.61 o
  -1  16   3        1.31        2.24      0.82 o
   0  16   3       14.14       16.10      2.22 o
  -4   0   4        2.02        2.63      1.22 o
  -3   0   4        0.03       -0.41      0.59 o
  -2   0   4       13.24       16.15      1.56 o
  -1   0   4       13.62       13.09      0.63 o
   0   0   4        0.49        0.78      0.24 o
   1   0   4        5.34        4.45      0.46 o
   2   0   4       33.39       35.36      3.42 o
   3   0   4        0.20        0.97      0.62 o
   4   0   4       12.67       12.11      2.23 o
  -4   1   4        0.36        0.39      0.57 o
  -3   1   4       15.92       15.39      2.64 o
  -2   1   4       11.28       11.49      0.91 o
  -1   1   4       10.59       11.14      0.54 o
   0   1   4       88.11       98.47      3.12 o
   1   1   4       72.48       73.71      3.11 o
   2   1   4        0.18        1.13      0.58 o
   3   1   4        0.03        0.24      0.41 o
   4   1   4        0.14        0.39      0.77 o
  -4   2   4        0.91        0.98      0.67 o
  -3   2   4        4.43        4.96      1.19 o
  -2   2   4       17.33       17.68      1.39 o
  -1   2   4        4.76        5.41      0.36 o
   0   2   4       59.81       66.33      3.23 o
   1   2   4       14.36       13.60      0.73 o
   2   2   4        2.63        3.55      0.56 o
   3   2   4        0.71        0.77      0.48 o
   4   2   4        0.99        0.66      0.57 o
  -4   3   4        3.28        3.80      0.90 o
  -3   3   4       36.27       40.59      3.39 o
  -2   3   4      131.35      126.23      6.54 o
  -1   3   4       13.76       12.52      0.61 o
   0   3   4        1.80        1.84      0.23 o
   1   3   4        5.09        4.75      0.40 o
   2   3   4        1.55        2.51      0.54 o
   3   3   4        0.66        1.41      0.58 o
   4   3   4        0.27        0.09      0.50 o
  -4   4   4        1.72        1.03      0.75 o
  -3   4   4        4.84        5.34      0.75 o
  -2   4   4       74.29       64.81      3.48 o
  -1   4   4       58.21       60.58      2.40 o
   0   4   4        1.17        1.41      0.19 o
   1   4   4       16.27       16.03      0.67 o
   2   4   4       11.24       11.81      1.35 o
   3   4   4        1.33        1.29      0.55 o
   4   4   4        1.21        1.68      0.79 o
  -4   5   4        1.22        1.97      0.83 o
  -3   5   4        3.65        3.83      0.49 o
  -2   5   4       18.00       19.15      1.04 o
  -1   5   4      125.78      126.87      5.14 o
   0   5   4       10.65       12.19      0.54 o
   1   5   4        7.70        7.95      0.53 o
   2   5   4       14.18       13.12      1.09 o
   3   5   4        7.56        6.72      0.89 o
   4   5   4        0.82        0.42      0.63 o
  -4   6   4        1.30        1.48      0.83 o
  -3   6   4        1.47        1.64      0.51 o
  -2   6   4        6.61        6.62      0.55 o
  -1   6   4       30.97       29.48      1.57 o
   0   6   4       91.69       86.55      4.05 o
   1   6   4       18.38       19.28      0.85 o
   2   6   4       10.68       13.09      1.06 o
   3   6   4        0.07        0.25      0.51 o
  -3   7   4        7.19        8.00      0.98 o
  -2   7   4        2.15        2.23      0.38 o
  -1   7   4       86.39       81.31      7.15 o
   0   7   4       84.04       82.97      3.28 o
   1   7   4        5.39        6.60      0.45 o
   2   7   4        0.82        1.31      0.54 o
   3   7   4        8.80        8.80      1.09 o
  -3   8   4        0.01        0.08      0.42 o
  -2   8   4       12.29       13.02      1.05 o
  -1   8   4       98.42      115.14      6.82 o
   0   8   4       24.11       24.34      1.09 o
   1   8   4        3.03        3.55      0.52 o
   2   8   4        1.08        1.05      0.28 o
   3   8   4        0.20        0.29      0.52 o
  -3   9   4        0.94        1.69      0.64 o
  -2   9   4       10.36       11.47      1.01 o
  -1   9   4        9.39       10.19      0.81 o
   0   9   4        6.39        6.88      0.59 o
   1   9   4        7.25        7.50      0.60 o
   2   9   4        0.97        0.92      0.29 o
   3   9   4        0.13        0.69      0.53 o
  -3  10   4        1.74        1.80      0.71 o
  -2  10   4        6.21        6.27      0.80 o
  -1  10   4       18.86       17.62      1.57 o
   0  10   4       17.15       16.16      0.94 o
   1  10   4        4.96        5.23      0.53 o
   2  10   4        1.27        1.35      0.35 o
   3  10   4        6.47        5.75      1.15 o
  -3  11   4        1.93        2.81      0.80 o
  -2  11   4        0.72        1.15      0.53 o
  -1  11   4        3.57        2.91      0.50 o
   0  11   4       10.63       10.19      0.85 o
   1  11   4        1.88        1.59      0.40 o
   2  11   4        4.81        4.56      0.60 o
  -2  12   4        3.71        3.97      0.69 o
  -1  12   4        7.86        8.50      0.90 o
   0  12   4        2.04        1.51      0.46 o
   1  12   4        1.01        1.00      0.38 o
   2  12   4        4.48        4.31      0.87 o
  -2  13   4        3.03        3.81      0.80 o
  -1  13   4        2.78        2.20      0.60 o
   0  13   4        1.81        1.92      0.66 o
   1  13   4        3.75        3.51      0.58 o
   2  13   4        1.48        0.41      1.03 o
  -1  14   4        0.04        0.36      0.50 o
   0  14   4        1.06        1.55      0.58 o
   1  14   4        1.81        1.44      0.57 o
   0  15   4        4.54        6.01      1.77 o
  -3   0   5        9.27       11.07      2.97 o
  -2   0   5        0.77        1.62      1.43 o
  -1   0   5        8.30        7.28      0.87 o
   0   0   5        1.41        1.68      0.36 o
   1   0   5        0.10        0.28      0.37 o
   2   0   5        1.46        1.74      0.75 o
   3   0   5        9.43        9.99      1.45 o
  -3   1   5        1.30        2.30      0.69 o
  -2   1   5       15.79       14.43      1.24 o
  -1   1   5       17.48       15.33      0.95 o
   0   1   5        6.21        5.11      0.38 o
   1   1   5       11.19       11.35      0.74 o
   2   1   5       13.86       14.80      1.65 o
   3   1   5        0.05        0.65      0.54 o
  -3   2   5        0.29        0.83      0.76 o
  -2   2   5        2.31        2.09      0.53 o
  -1   2   5       16.56       14.23      1.06 o
   0   2   5        0.33        0.13      0.20 o
   1   2   5       11.22       10.86      1.06 o
   2   2   5        3.75        5.54      0.77 o
   3   2   5        1.23        1.05      0.64 o
  -3   3   5        6.78        7.50      0.97 o
  -2   3   5       44.48       45.31      2.94 o
  -1   3   5      119.54      132.40      6.04 o
   0   3   5       24.45       23.46      1.32 o
   1   3   5        0.45        0.01      0.30 o
   2   3   5        1.49        1.80      0.60 o
   3   3   5        0.06        0.34      0.57 o
  -3   4   5        2.31        1.37      0.54 o
  -2   4   5        5.91        5.19      0.91 o
  -1   4   5       54.48       55.96      2.59 o
   0   4   5       32.88       30.94      1.68 o
   1   4   5        2.25        1.51      0.27 o
   2   4   5        3.76        4.98      0.78 o
   3   4   5        0.61        0.12      0.53 o
  -3   5   5        1.82        2.49      0.70 o
  -2   5   5        6.84        5.65      0.64 o
  -1   5   5       18.51       18.93      1.05 o
   0   5   5       89.29       96.31      4.79 o
   1   5   5        6.67        6.89      0.64 o
   2   5   5        4.66        4.56      0.74 o
   3   5   5        3.64        4.65      0.93 o
  -3   6   5        3.23        2.79      0.74 o
  -2   6   5        4.04        3.56      0.65 o
  -1   6   5        5.81        5.86      0.54 o
   0   6   5       20.92       20.30      1.50 o
   1   6   5       56.00       58.99      2.52 o
   2   6   5        6.41        6.84      0.90 o
   3   6   5        1.47        2.38      0.82 o
  -3   7   5        0.13        0.65      0.68 o
  -2   7   5       12.16       12.72      1.39 o
  -1   7   5        5.76        6.22      1.23 o
   0   7   5       36.78       37.92      2.84 o
   1   7   5       32.75       31.80      1.44 o
   2   7   5        4.58        4.31      0.74 o
   3   7   5        0.17        0.82      1.39 o
  -3   8   5        3.26        4.22      1.02 o
  -2   8   5        0.01        1.06      0.50 o
  -1   8   5        5.05        4.53      0.61 o
   0   8   5       45.04       42.16      3.28 o
   1   8   5       10.10        9.79      0.69 o
   2   8   5        0.73        0.70      0.47 o
   3   8   5        0.04        0.18      0.60 o
  -2   9   5        2.93        4.11      0.69 o
  -1   9   5        5.36        6.28      0.69 o
   0   9   5        7.10        6.95      0.74 o
   1   9   5        6.28        6.77      0.64 o
   2   9   5        0.83        1.05      0.53 o
  -2  10   5        6.33        5.61      1.05 o
  -1  10   5        2.11        2.19      0.53 o
   0  10   5        7.10        6.77      0.82 o
   1  10   5        6.62        5.47      0.77 o
   2  10   5        1.62        2.63      0.89 o
  -2  11   5        3.31        2.92      0.69 o
  -1  11   5        0.81        1.44      0.53 o
   0  11   5        1.64        2.03      0.68 o
   1  11   5        1.90        1.03      0.41 o
   2  11   5        1.16        1.67      0.67 o
  -1  12   5        2.78        3.38      0.75 o
   0  12   5        5.26        5.84      0.81 o
   1  12   5        1.60        1.15      0.45 o
  -1  13   5        2.62        2.13      0.64 o
   0  13   5        3.24        4.06      0.93 o
   1  13   5        0.48        0.32      0.54 o
  -3   0   6        3.36        4.16      1.39 o
  -2   0   6       14.85       14.49      3.29 o
  -1   0   6        1.58        1.50      1.56 o
   0   0   6        2.41        2.98      0.56 o
   1   0   6        0.34       -0.03      1.27 o
   2   0   6        0.44        1.21      0.82 o
   3   0   6        0.31        2.48      1.26 o
  -3   1   6        0.41        1.31      0.69 o
  -2   1   6        2.66        3.16      0.74 o
  -1   1   6        7.83        7.54      0.87 o
   0   1   6       10.99       11.03      0.67 o
   1   1   6        2.47        3.12      0.56 o
   2   1   6        0.64        0.32      0.47 o
   3   1   6        2.27        2.37      1.25 o
  -3   2   6        0.32       -0.24      0.54 o
  -2   2   6        1.58        3.06      0.88 o
  -1   2   6        3.09        2.44      0.53 o
   0   2   6       10.15        9.57      0.63 o
   1   2   6        0.40        1.32      0.45 o
   2   2   6        1.17        1.72      0.64 o
   3   2   6        0.42        1.05      0.89 o
  -3   3   6        4.41        3.50      0.83 o
  -2   3   6        6.45        8.23      1.05 o
  -1   3   6       26.25       23.93      2.51 o
   0   3   6       49.02       52.96      2.35 o
   1   3   6       12.38       11.91      1.26 o
   2   3   6        0.38       -0.03      0.69 o
   3   3   6        0.35       -0.18      0.60 o
  -3   4   6        1.23        1.54      0.77 o
  -2   4   6        1.69        1.03      0.56 o
  -1   4   6        4.83        5.22      0.58 o
   0   4   6       19.06       16.04      1.36 o
   1   4   6       12.20       12.62      1.46 o
   2   4   6        2.37        2.85      0.80 o
   3   4   6        0.98        0.67      0.76 o
  -3   5   6        0.13        1.46      0.81 o
  -2   5   6        0.93        1.43      0.69 o
  -1   5   6        3.78        3.96      0.56 o
   0   5   6        6.37        5.83      0.56 o
   1   5   6       33.21       33.04      1.82 o
   2   5   6        2.68        3.58      0.80 o
  -2   6   6        3.29        4.59      0.93 o
  -1   6   6        4.21        4.25      0.57 o
   0   6   6        2.79        2.59      0.44 o
   1   6   6        6.95        6.83      0.71 o
   2   6   6       19.54       20.66      2.33 o
  -2   7   6        0.76        2.01      0.71 o
  -1   7   6        8.18        9.34      0.97 o
   0   7   6        4.03        4.89      0.59 o
   1   7   6        8.82        8.36      0.78 o
   2   7   6        7.68        7.26      1.04 o
  -2   8   6        5.87        4.83      0.97 o
  -1   8   6        0.05        0.79      0.45 o
   0   8   6        1.18        1.34      0.58 o
   1   8   6        9.84        7.79      1.30 o
   2   8   6        2.85        2.37      1.33 o
  -2   9   6       12.32       16.12      1.92 o
  -1   9   6        3.95        4.69      0.79 o
   0   9   6        1.48        1.50      0.59 o
   1   9   6        2.63        3.61      1.03 o
   2   9   6        2.64        2.68      1.39 o
  -1  10   6        8.12        7.14      1.04 o
   0  10   6        1.19        1.11      0.52 o
   1  10   6        1.24        0.57      0.77 o
  -1  11   6        2.62        2.97      0.74 o
   0  11   6        0.56        0.46      0.53 o
   1  11   6        0.76        0.58      0.77 o
  -2   0   7        1.94        2.44      1.15 o
  -1   0   7        9.02       10.47      1.89 o
   0   0   7        0.62        1.03      0.65 o
   1   0   7        0.89        1.47      0.81 o
   2   0   7        0.55        0.66      0.82 o
  -2   1   7        0.42        0.18      0.57 o
  -1   1   7        1.51        2.39      0.86 o
   0   1   7        3.08        3.87      0.73 o
   1   1   7        3.68        4.24      0.73 o
   2   1   7        0.93        2.59      0.75 o
  -2   2   7        0.72        1.81      0.76 o
  -1   2   7        2.07        2.45      0.94 o
   0   2   7        2.10        2.45      0.54 o
   1   2   7        3.64        4.55      0.82 o
   2   2   7        0.50        0.66      0.63 o
  -2   3   7        5.31        7.22      1.30 o
  -1   3   7        3.42        2.67      0.74 o
   0   3   7        7.79        7.27      0.82 o
   1   3   7       11.34       11.71      1.23 o
   2   3   7        3.17        3.79      0.96 o
  -2   4   7        1.54        1.96      0.83 o
  -1   4   7        0.87        2.25      0.65 o
   0   4   7        1.99        1.62      0.48 o
   1   4   7        3.86        3.64      1.10 o
   2   4   7        3.33        2.91      0.84 o
  -1   5   7        0.29        0.15      0.47 o
   0   5   7        0.77        0.74      0.43 o
   1   5   7        0.88        0.43      0.53 o
  -1   6   7        1.31        0.45      0.65 o
   0   6   7        1.68        0.42      0.53 o
   1   6   7        0.72        1.41      0.70 o
  -1   7   7        1.26        2.38      0.79 o
   0   7   7        2.90        3.01      0.83 o
   1   7   7        1.33        2.84      1.05 o
   0   8   7        0.15        1.07      0.62 o
 
